# Supplementary material for: Open-source Electronic Mass–Spring–Damper emulator with nonlinear dynamics for education and control research
Source: HardwareX. 2026 May 8;26:e00785. doi: 10.1016/j.ohx.2026.e00785 (PMC13187592; doi:10.1016/j.ohx.2026.e00785)
Supplement: MMC S1 — Supplementary material includes design files, schematics, PCB layouts, and 3D models associated with the open-source hardware implementation of the proposed system. [file mmc1.zip]

Archive with 1 entries (1 files):
- 1.zip
